# Supplementary material for: PI3KC2α-dependent and VPS34-independent generation of PI3P controls primary cilium-mediated autophagy in response to shear stress
Source: Nat Commun. 2020 Jan 15;11:294. doi: 10.1038/s41467-019-14086-1 (PMC6962367; doi:10.1038/s41467-019-14086-1)
Supplement: Supplementary file 4 — Source Data [file 41467_2019_14086_MOESM4_ESM.xlsx]

## Sheet: Figure 1
FIGURE 1e		Figure 1h
ctrl	shear	ctrl	shear
2	58	50	40
5	75	0	100
4	70	0	100
15	85	100	100
25	80	25	50
12	45	0	50
0	69	33	50
0	72	20	75
12	54	20	50
15	68	0	60
20	78	25	50
9	45	33	50
12	59	20	50
11	65	50	60
3	70	20	100
4	78	20	75
7	85	25	100
11	80	33	60
11	81	0	50
12	59	20	50
18	69	25	50
25	67	33	75
23	58	20	60
25	71	33	50
15	68	20	75
10	82	0	60
11	80	0	50
25	67	0	100
22	71	0	100
18	78	20	75
26	85	33	50
32	85	0	100
28	80	20	60

## Sheet: Figure 2
Figure 2c
siCTRL - STAT	4	6	4	4	8	9	3	4	3	2	3	3	4	5	4	8	6	6	5	5	7	8	9	7	5	6	5	1.99538
siPI3KC2 - STAT	4	5	6	5	5	10	5	4	5	7	5	4	8	7	7	6	5	4	5	7	5	4	6	5	8	6	6	2
siCTRL - SHEAR	11	3	6	13	12	11	12	3	13	15	13	15	5	8	9	9	7	5	14	5	10	7	8	9	8	7	9	4
siPI3KC2 - SHEAR	3	7	6	7	7	1	5	9	4	1	6	7	3	3	5	3	3	7	7	7	5	1	6	5	3	4	5	2

## Sheet: Figure 3
Figure 3d	siCTRL - CTRL	1300	1450	900	950	1200	1150	1400	1450	1300	1250	1550	1500	1200	1150	1000	1600	1500	1450	1400	1300	1350	1450	900	1100	1250	1350	1300	1400	1350	1280
	siCTRL - STV 24h	1400	1400	1250	1500	1250	1100	1400	950	980	1200	1250	1500	1550	1450	1300	1350	1280	1200	1200	1300	1400	1550	1500	1550	1600	1500	1450	1400	1380	1400
	siCTRL - SHEAR 24h	1000	960	850	1100	1000	950	800	850	780	650	1200	1000	900	850	800	845	850	900	1200	1000	1100	900	950	1100	880	1100	1000	1200	980	1000
	siVPS34 - CTRL	1250	1400	1450	1200	1400	1000	1450	1350	1200	1000	1300	950	1200	950	1200	1000	950	1200	1350	1400	1250	950	1100	1200	1350	1300	1250	1400	1300	1350
	siVPS34 - STV 24h	1200	1000	1000	1000	1450	1500	1000	950	1250	1500	1400	950	1100	1000	950	1400	1300	1350	1280	1400	1450	1280	1000	1100	1150	1280	1300	980	1400	1300
	siVPS34 - SHEAR 24h	900	880	1000	1200	1220	1000	1000	1100	1050	950	1000	950	800	850	900	1000	1100	875	1000	1100	900	850	1000	1100	1000	950	900	1100	980	1000
	siPi3K2a - CTRL	1400	1250	1200	1350	1300	950	900	1000	1200	1250	1450	1400	1200	1250	980	1000	1275	1350	1300	1400	1280	1350	1300	1000	1100	1400	1500	1250	1300	1280
	siPi3K2a - STV 24h	1200	1250	980	1000	1250	1350	1380	1300	900	1100	1150	1280	1300	1300	1250	1400	1400	1250	1300	900	1250	1300	1000	900	850	1000	1100	1200	1000	1200
	siPi3K2a - SHEAR 24h	1250	1500	1500	1450	1100	1250	1350	1300	1500	1400	1350	1000	1100	1150	1175	1280	1350	1300	1400	1450	1400	1300	1300	1375	1000	1100	1200	1350	1300	1400
Figure 3b
	siCTRL - CTRL	1.6	1.2	1.6	2	3	0.5	1.1	1.5	2	3	0	1	0.5	2	1.6	1.5	1	2	1	2	1	2	1	2	0.75	1.8	2	2	3	2
	siCTRL - STV 24h	4	4	4	6	2	5	4	6	5	6	6	2	2	5	5	8	1	5	6	4	4	4	2	3	5	4	2	8	6	3
	siCTRL - SHEAR 24h	9	12	10	5	5	11	9	10	9	10	11	8	7	7	12	15	12	10	6	5	8	11	10	9	12	8	9	5	15	10
	siPi3K2a - CTRL	1.2	0	1	0	1	0	2	2	1.5	1.5	1	3	2	1	2	1	0	1.5	0.5	2	1	1	0.5	0	1	2	1	0	1.5	2
	siPi3K2a - STV 24h	3.5	4	5	3	8	2	5	2	6	1	4	3	8	2	5	1	6	0	7	1	3.5	4	3	4	2	5	1	5	2	3
	siPi3K2a - SHEAR 24h	0.3	0	0	0	0	0	1	0	0	0	1	0	0.5	0	0	0	1	1	1	0.5	1	2	0	0	1	0	0	0	1	0
	siVPS34 - CTRL	0.4	0.5	0	0	1	0	1	1	0	0	0	0.5	0.5	1	0	1	0	1	0.5	0.75	0	0	0	1	0	0	2	0	0	1
	siVPS34 - STV 24h	0.45	0	0	0.5	0	0	1	0	0.5	1	0	0	1	1	2	1	0	0	1	0.5	0	0.75	0	0	0	1	1	0.5	0	0.5
	siVPS34 - SHEAR 24h	6.5	8	2	5	5	7	3	6	2	5	5	7	8	6.5	9	8	4	5	12	5	5	9	6	10	5	10	4	7	9	6
Figure 3g	WT	PI3KClass2a		Figure 3h	WT	PI3KClass2a
	2981.69	1142.6			95.718	104.193
	2664.07	953.804			94.4717	110.325
	2844.75	834.537			101.008	103.036
	2795.92	1722.58			103.274	119.323

## Sheet: Figure 4
Figure 4f
siCTRL	850	405	400	350	860	450	680	300	600	1000	600	900	625	630	805	490	450	500	1000	1200	480	840	690	500	500	600	500	850	650	900	450	550	800	1200	900	860	850	850	1400	570	660	360	450	500	600
si-IFT88	1260	690	1280	960	1000	1440	1560	1700	800	950	850	1200	1200	1400	1000	1700	1000	1000	980	1000	1200	1000	1100	1100	1000	980	1200	1400	1200	1200	1100	1350	1400	1500	980	1100	1200	1280	1000	1200	1200	980	975	1000	1300
si-IFT88 + 0.1	700	800	1200	1200	930	600	666	950	1100	800	945	850	900	1000	1200	1020	1000	750	600	850	1000	1200	1100	950	600	750	750	950	800	1200	900	930	600	666	750	1100	800	1045	850	1200	750	1000	700	800	850
si-IFT88 + 1	830	1200	700	1300	960	1150	675	830	910	800	680	1300	920	690	1100	650	910	910	1150	700	800	950	1000	700	600	600	450	700	650	500	900	750	600	600	750	700	550	1000	650	910	910	1150	700	800	650
si-IFT88 + 10	1000	710	880	730	630	1000	800	1000	650	470	450	666	820	825	600	1220	600	1200	1050	490	730	700	760	666	770	350	900	1100	380	600	930	850	800	1200	1000	560	450	850	675	845	1200	1000	950	680	450
Figure 4d
siCTRL	si-IFT88	si-IFT88 + 0.1	si-IFT88 + 1	si-IFT88 + 10
11	5	11	13	15
5	3	8	18	15
16	6	6	9	14
13	5	9	30	6
10	4	9	25	9
12	4	10	16	12
15	4	9	17	20
10	4	13	18	19
10	10	10	15	18
15	9	10	14	1
6	3	9	15	7
9	4	5	13	8
11	1	11	18	8
9	7	10	17	6
9	1	9	23	8
5	3	13	22	7
13	4	13	10	6
9	3	10	11	8
11	5	11	10	8
7	1	8	13	9
7	2	10	14	9
9	1	9	13	10
7	1	8	16	8
11	1	3	17	6
9	1	12	16	8
7	0	6	15	7
6	2	7	11	2
12	5	8	10	3
12	3	9	15	5
11	15	13	9	5
10	12	12	12	7
9	10	10	15	8
7	0	9	12	9
16	2	11	11	9
15	6	15	14	8
14	5	12	17	3
14	11	9	17	3
10	4	11	9	2
11	3	17	12	3
13	3	18	12	5
18	2	19	15	7
15	0	12	16	6
9	1	9	22	5
11	0	8	20	5
13	1	11	18	7
12	3	13	17	8
17	2	15	19	8
17	1	10	14	8
18	0	9	19	10
9	3	11	13	8
12	2	8	15	9
15	4	6	17	5
16	4	6	17	11
15	3	6	18	11
9	4	7	11	15
18	3	8	9	9
17	4	6	14	3
11	3	10	17	6
12	4	11	17	3
15	2	9	9	5
11	2	8	12	6
9	3	11	12	6
11	1	10	15	8
10	0	11	15	9
10	3	8	12	8
0	4	7	11	9
